# Supplementary material for: Effects of Inspiratory Muscle Training in People with Chronic Obstructive Pulmonary Disease: A Systematic Review and Meta-Analysis
Source: Life (Basel). 2024 Nov 12;14(11):1470. doi: 10.3390/life14111470 (PMC11595718; doi:10.3390/life14111470)
Supplement: Supplementary file 1 [file life-14-01470-s001.zip]

Archive with 1 entries (1 files):
- life-3232051-supplementary.pdf
